# Supplementary material for: Inhibitory effects of cold atmospheric plasma on population growth of the carob moth, Ectomyelois ceratoniae (Lepidoptera: Pyralidae) in laboratory
Source: PLoS One. 2023 Nov 27;18(11):e0294852. doi: 10.1371/journal.pone.0294852 (PMC10681201; doi:10.1371/journal.pone.0294852)
Supplement: S1 Text — (TXT) [file pone.0294852.s001.txt]

"project:Plasma carob moth"
"User:Mahmoud"
"30gm"
11
2,4
F,Egg,Larva,Pupa,Female
M,Egg,Larva,Pupa,Male
Larva, Pupa
1,M,4,18,8,9
2,F,4,18,8,9,0,0,0,0,0,0,0,0,0,-1
3,F,4,16,9,6,0,0,0,0,0,0,-1
4,M,3,17,7,12
5,F,4,16,10,10,0,58,0,0,0,0,0,0,0,0,-1
6,F,3,17,8,13,0,8,0,0,0,0,0,0,0,0,0,0,0,-1
7,F,4,18,8,5,0,2,0,0,0,-1
8,F,4,16,8,9,0,2,0,0,0,0,0,0,0,-1
9,F,4,16,9,8,0,2,0,0,0,0,0,0,-1
10,F,3,17,10,9,0,0,0,0,0,0,0,0,0,-1
11,M,4,16,10,9
