# Supplementary material for: Inhibitory effects of cold atmospheric plasma on population growth of the carob moth, Ectomyelois ceratoniae (Lepidoptera: Pyralidae) in laboratory
Source: PLoS One. 2023 Nov 27;18(11):e0294852. doi: 10.1371/journal.pone.0294852 (PMC10681201; doi:10.1371/journal.pone.0294852)
Supplement: S2 Text — (TXT) [file pone.0294852.s002.txt]

"project:Plasma carob moth"
"User:Mahmoud"
"30m"
14
2,4
F,Egg,Larva,Pupa,Female
M,Egg,Larva,Pupa,Male
Larva, Pupa
1,M,5,22,7,6
2,F,4,23,8,7,1,0,0,0,0,0,0,-1
3,F,4,23,12,7,0,0,0,0,0,0,0,-1
4,M,5,22,12,6
5,M,5,22,7,5
6,F,5,22,11,5,0,0,0,0,0,-1
7,M,4,23,7,8
8,M,5,23,7,8
9,F,5,22,13,3,0,0,0,-1
10,M,5,25,10,3
11,F,5,22,10,6,0,0,0,0,0,0,-1
12,M,5,22,7,6
13,F,5,22,8,5,0,0,0,0,0,-1
14,F,5,23,8,4,0,0,0,0,-1
