# Supplementary material for: Inhibitory effects of cold atmospheric plasma on population growth of the carob moth, Ectomyelois ceratoniae (Lepidoptera: Pyralidae) in laboratory
Source: PLoS One. 2023 Nov 27;18(11):e0294852. doi: 10.1371/journal.pone.0294852 (PMC10681201; doi:10.1371/journal.pone.0294852)
Supplement: S3 Text — (TXT) [file pone.0294852.s003.txt]

"project:Plasma carob moth"
"User:Mahmoud"
"60gm"
13
2,4
F,Egg,Larva,Pupa,Female
M,Egg,Larva,Pupa,Male
Larva, Pupa
1,F,3,19,6,7,0,3,0,0,0,0,0,-1
2,M,3,19,10,3
3,M,4,16,8,7
4,F,4,18,8,8,0,5,0,0,0,0,0,0,-1
5,F,3,21,7,8,0,0,0,0,0,0,0,0,-1
6,M,4,20,7,10
7,F,3,17,10,7,0,7,0,0,0,0,0,-1
8,M,3,17,8,12
9,M,3,17,10,7
10,F,3,23,3,10,0,0,0,0,0,0,0,0,0,0,-1
11,M,3,20,10,6
12,F,4,18,8,12,0,0,0,0,0,0,0,0,0,0,0,0,-1
13,F,3,17,7,10,0,0,0,0,0,0,0,0,0,0,-1
