# Supplementary material for: Inhibitory effects of cold atmospheric plasma on population growth of the carob moth, Ectomyelois ceratoniae (Lepidoptera: Pyralidae) in laboratory
Source: PLoS One. 2023 Nov 27;18(11):e0294852. doi: 10.1371/journal.pone.0294852 (PMC10681201; doi:10.1371/journal.pone.0294852)
Supplement: S4 Text — (TXT) [file pone.0294852.s004.txt]

"project:Plasma carob moth"
"User:Mahmoud"
"60m"
16
2,4
F,Egg,Larva,Pupa,Female
M,Egg,Larva,Pupa,Male
Larva, Pupa
1,M,3,17,7,8
2,F,3,17,8,5,0,0,0,0,0,-1
3,F,3,17,8,7,0,0,0,0,0,0,0,-1
4,M,3,17,8,4
5,F,3,22,5,11,0,0,0,0,0,0,0,0,0,0,0,-1
6,M,4,18,8,9
7,F,3,19,8,9,0,0,0,0,0,0,0,0,0,-1
8,F,4,18,8,3,0,1,0,-1
9,M,4,18,8,6
10,M,3,17,7,8
11,M,4,18,7,8
12,M,3,17,8,5
13,M,3,17,8,6
14,M,3,19,9,7
15,F,3,17,8,9,0,30,0,0,0,0,0,0,0,-1
16,M,3,17,12,7
