# Supplementary material for: Inhibitory effects of cold atmospheric plasma on population growth of the carob moth, Ectomyelois ceratoniae (Lepidoptera: Pyralidae) in laboratory
Source: PLoS One. 2023 Nov 27;18(11):e0294852. doi: 10.1371/journal.pone.0294852 (PMC10681201; doi:10.1371/journal.pone.0294852)
Supplement: S5 Text — (TXT) [file pone.0294852.s005.txt]

"project:Plasma carob moth"
"User:Mahmoud"
"15gm"
19
2,4
F,Egg,Larva,Pupa,Female
M,Egg,Larva,Pupa,Male
Larva, Pupa
1,M,3,22,7,10
2,F,3,17,9,4,0,4,0,0,-1
3,M,3,17,8,9
4,F,3,17,7,5,0,8,0,0,0,-1
5,F,3,17,8,7,0,1,0,0,0,0,0,-1
6,F,3,19,7,11,0,0,0,0,0,0,0,0,0,0,0,-1
7,F,3,19,7,11,0,0,0,0,0,0,0,0,0,0,0,-1
8,M,3,17,6,6
9,F,3,17,9,10,0,5,0,0,0,0,0,0,0,0,-1
10,F,4,18,8,9,0,14,0,0,0,0,0,0,0,-1
11,M,3,20,4,8
12,M,3,17,7,6
13,F,3,17,8,5,0,3,0,0,0,-1
14,F,3,17,8,11,0,0,0,0,0,0,0,0,0,0,0,-1
15,F,3,19,8,7,0,0,0,0,0,0,0,-1
16,F,3,20,6,12,0,0,0,0,0,0,0,0,0,0,0,0,-1
17,F,4,19,7,7,0,0,0,0,0,0,0,-1
18,F,3,17,8,11,0,8,0,0,0,0,0,0,0,0,0,-1
19,M,3,17,8,9
