# Supplementary material for: Inhibitory effects of cold atmospheric plasma on population growth of the carob moth, Ectomyelois ceratoniae (Lepidoptera: Pyralidae) in laboratory
Source: PLoS One. 2023 Nov 27;18(11):e0294852. doi: 10.1371/journal.pone.0294852 (PMC10681201; doi:10.1371/journal.pone.0294852)
Supplement: S6 Text — (TXT) [file pone.0294852.s006.txt]

"project:Plasma carob moth"
"User:Mahmoud"
"15m"
33
2,4
F,Egg,Larva,Pupa,Female
M,Egg,Larva,Pupa,Male
Larva, Pupa
1,F,3,17,8,9,0,5,0,0,0,0,0,0,0,-1
2,M,4,16,11,8
3,F,3,17,8,11,0,3,0,0,0,0,0,0,0,0,0,-1
4,M,3,17,8,8
5,F,3,17,8,7,0,6,0,0,0,0,0,-1
6,M,3,17,7,8
7,F,3,17,8,9,0,0,0,0,0,0,0,0,0,-1
8,F,3,17,8,7,0,1,0,0,0,0,0,-1
9,F,3,17,8,10,0,0,0,0,0,0,0,0,0,0,-1
10,M,3,17,7,8
11,M,3,18,7,6
12,F,3,17,8,9,0,3,0,0,0,0,0,0,0,-1
13,M,3,17,8,7
14,F,3,17,8,9,0,30,0,0,0,0,0,0,0,-1
15,M,3,17,9,7
16,M,3,17,7,6
17,F,3,17,9,9,0,0,0,0,0,0,0,0,0,-1
18,M,3,17,7,6
19,M,3,17,8,8
20,M,3,19,8,5
21,F,3,17,8,7,0,0,0,0,0,0,0,-1
22,M,3,17,8,9
23,M,4,16,11,8
24,F,3,17,8,5,0,2,0,0,0,-1
25,M,4,16,10,7
26,F,3,17,8,7,0,0,0,0,0,0,0,-1
27,M,3,17,7,9
28,F,4,16,10,7,0,0,0,0,0,0,0,-1
29,M,4,16,8,9
30,M,3,17,8,8
31,M,4,16,7,8
32,F,4,16,8,7,0,5,0,0,0,0,0,-1
33,F,4,16,8,9,0,10,0,0,0,0,0,0,0,-1
