# Supplementary material for: Inhibitory effects of cold atmospheric plasma on population growth of the carob moth, Ectomyelois ceratoniae (Lepidoptera: Pyralidae) in laboratory
Source: PLoS One. 2023 Nov 27;18(11):e0294852. doi: 10.1371/journal.pone.0294852 (PMC10681201; doi:10.1371/journal.pone.0294852)
Supplement: S7 Text — (TXT) [file pone.0294852.s007.txt]

"project:Plasma carob moth"
"User:Mahmoud"
"control"
21
2,4
F,Egg,Larva,Pupa,Female
M,Egg,Larva,Pupa,Male
Larva, Pupa
1,M,3,17,6,6
2,M,4,16,9,3
3,M,3,17,8,9
4,F,3,17,8,7,0,0,106,10,0,45,0,-1
5,M,4,16,12,7
6,M,3,19,7,9
7,F,3,19,6,5,0,42,15,15,0,-1
8,M,4,16,8,7
9,M,3,17,9,6
10,M,4,16,8,7
11,M,4,18,9,8
12,F,4,18,8,3,12,9,0,-1
13,F,4,19,7,9,0,0,6,20,35,0,0,0,0,-1
14,F,3,19,8,7,0,62,50,25,0,0,0,-1
15,M,3,17,8,7
16,M,4,16,8,5
17,F,3,17,8,9,0,0,19,7,45,0,0,0,0,-1
18,M,4,16,8,7
19,F,4,18,8,9,0,32,45,10,30,0,0,0,0,-1
20,M,3,17,8,4
21,M,3,17,8,7
